# Supplementary material for: Effect of culture medium, host strain and oxygen transfer on recombinant Fab antibody fragment yield and leakage to medium in shaken E. coli cultures
Source: Microb Cell Fact. 2013 Jul 29;12:73. doi: 10.1186/1475-2859-12-73 (PMC3733871; doi:10.1186/1475-2859-12-73)
Supplement: Additional file 1 — Standard deviations of ELISA analysis and percentages of extracellular Fab F1 in the cultivations with online DOT monitoring. [file 1475-2859-12-73-S1.xlsx]

## Sheet: Sheet1
	Table S1a. Supplementary data for Fig. 2a. Mean and standard deviation of Fab F1 yields (duplicate measurements) and percentage of extracellular Fab in E. coli RV308 cultivation in the fed-batch medium without nutrient supplementation at induction.
	Biocatalyst at start	Periplasmic Fab mg/l		Extracellular Fab mg/l		% of Fab in medium
		Mean	Stdev	Mean	Stdev
	0.3 U/l	92.1468	10.6018	3.84774	0.688677	4.00829
	0.6 U/l	121.722	2.939	8.53224	5.85861	6.55047
	1.5 U/l	159.547	9.1759	11.5089	10.5727	6.72815
	Table S1b. Supplementary data for Fig. 2b. Mean and standard deviation of Fab F1 yields (duplicate measurements) and percentage of extracellular Fab in E. coli RV308 cultivation in the fed-batch medium with complex nutrient and 3 U/l biocatalyst supplementation at induction.
	Biocatalyst at start	Periplasmic Fab mg/l		Extracellular Fab mg/l		% of Fab in medium
		Mean	Stdev	Mean	Stdev
	0.3 U/l	33.0864	3.86047	89.321	12.9297	72.9702
	0.6 U/l	35.0274	3.1136	76.749	29.1091	68.6629
	1.5 U/l	50.8025	3.34639	98.786	30.9424	66.0385
