# Supplementary material for: Effect of culture medium, host strain and oxygen transfer on recombinant Fab antibody fragment yield and leakage to medium in shaken E. coli cultures
Source: Microb Cell Fact. 2013 Jul 29;12:73. doi: 10.1186/1475-2859-12-73 (PMC3733871; doi:10.1186/1475-2859-12-73)
Supplement: Additional file 2 — Standard deviations of ELISA analysis, percentages of extracellular Fab and estimates for cell lysis in shake flask cultivations. [file 1475-2859-12-73-S2.xlsx]

## Sheet: Shake flask Fab concentrations
	Table S2a. Supplementary data for shake flask cultivations (Fig. 3). Mean and standard deviation of Fab yields (triplicate ELISA measurements for experiments A and C, duplicates for experiment B), percentage of extracellular Fab and estimated percentage of cell lysis in E. coli RV308 cultivations in the fed-batch medium at different shaking speeds.
	Fragment		Periplasmic Fab mg/l		Extracellular Fab mg/l		% of Fab in medium	% of cell lysis
			Mean	Stdev	Mean	Stdev
	F1	250 rpm A	48.0164	4.08491	1.0399	0.357184	2.11982	3.41
		250 rpm B	65.482	2.95	10.981	1.07	14.3612	na
		150 rpm A	42.8161	2.10174	46.8303	12.6126	52.2389	24.9
		150 rpm B	106.157	0.49	14.4819	0.93	12.0044	na
		150 rpm C	35.1891	8.14708	104.609	13.6468	74.8286	na
	F16	250 rpm A	98.8344	5.57022	2.83135	0.402468	2.78496	6.95
		250 rpm B	83.6132	25.78	10.6658	0.32	11.313	na
		150 rpm A	107.838	7.96613	32.3696	5.40258	23.0868	7.21
		150 rpm B	153.088	45.8491	46.4047	9.63	23.2613	na
	F32	250 rpm A	34.567	2.2145	2.23198	0.465371	6.06533	11.7
		250 rpm B	30.191	0.77	2.6487	0.05	8.06554	na
		250 rpm C	15.2983	1.26356	3.10088	0.456721	16.8534	na
		150 rpm A	18.8689	1.89891	49.6956	2.83881	72.48	33.17
		150 rpm B	93.2512	2.4	15.5245	3.92	14.272	na
		150 rpm C	24.847	2.73815	40.8462	1.23688	62.1773	na
	1B10	250 rpm	1.36193	0.258261	9.91122	1.45391	87.9189	29.08
		150 rpm	3.0422	0.127323	11.3282	2.56519	78.8301	21.47
	Table S2b. Supplementary data for shake flask cultivations (Fig. 4). Mean and standard deviation of Fab yields (triplicate ELISA measurements), percentage of extracellular Fab and estimated percentage of cell lysis in E. coli BL21 cultivations in the autoinduction medium (41 h) at different shaking speeds.
	Fragment		Periplasmic Fab mg/l		Extracellular Fab mg/l		% of Fab in medium	% of cell lysis
			Mean	Stdev	Mean	Stdev
	F1	250 rpm	3.88199	0.502398	0.242742	0.0896142	5.88504	0
		150 rpm	28.6687	3.53587	7.68847	1.56528	21.1471	0
	F16	250 rpm	10.4698	0.649175	0.533688	0.0037059	4.85017	1.5
		150 rpm	49.6445	3.40701	27.6368	0.0753394	35.7613	4.64
	F32	250 rpm	6.87858	1.02508	0.800333	0.169073	10.4225	0
		150 rpm	25.723	0.0286158	10.3828	1.15536	28.7566	6.71
	1B10	250 rpm	14.1488	0.997162	0.467608	0.113023	3.19919	7.67
		150 rpm	1.69111	0.300451	12.3221	0.624937	87.9321	28
	Table S2c. Supplementary data for shake flask cultivations (Fig. 4). Mean and standard deviation of Fab yields (triplicate ELISA measurements), percentage of extracellular Fab and estimated percentage of cell lysis in E. coli BL21 cultivations in the fed-batch medium at different shaking speeds.
	Fragment		Periplasmic Fab mg/l		Extracellular Fab mg/l		% of Fab in medium	% of cell lysis
			Mean	Stdev	Mean	Stdev
	F1	250 rpm	1.93301	0.381128	54.9039	14.6642	96.599	49.79
		150 rpm	7.2529	1.86624	85.4084	23.8138	92.1727	42.88
	F16	250 rpm	2.9365	0.201662	77.8017	18.5039	96.3629	43.69
		150 rpm	10.5387	0.604207	81.1467	14.0165	88.5056	44.48
	F32	250 rpm	2.55038	0.245738	23.2668	2.71855	90.1214	45.67
		150 rpm	4.31909	0.276374	34.2678	3.89152	88.8068	35.3
	1B10	250 rpm	1.141	0.0813794	23.8476	7.65086	95.4339	43.86
		150 rpm	3.17616	0.391246	21.0184	2.52193	86.8724	27.76
