# Supplementary material for: Effect of culture medium, host strain and oxygen transfer on recombinant Fab antibody fragment yield and leakage to medium in shaken E. coli cultures
Source: Microb Cell Fact. 2013 Jul 29;12:73. doi: 10.1186/1475-2859-12-73 (PMC3733871; doi:10.1186/1475-2859-12-73)
Supplement: Additional file 3 — Medium pH in shake flask cultivations. [file 1475-2859-12-73-S3.xlsx]

## Sheet: pH in shake flasks
	Table S3a. Supplementary data for shake flask cultivations (Fig. 3). pH of culture medium in E. coli RV308 cultivations in the fed-batch medium at different shaking speeds.
	Fragment		pH
			Induction	6 h from ind.	24 h from ind.
	F1	250 rpm A	6.68	7	6.92
		250 rpm B	6.71	na	7.09
		150 rpm A	6.7	7.03	6.94
		150 rpm B	6.63	na	6.92
		150 rpm C	6.8	6.49	7.14
	F16	250 rpm A	6.68	7.02	6.95
		250 rpm B	6.69	na	6.95
		150 rpm A	6.71	7.03	6.95
		150 rpm B	6.65	na	6.86
	F32	250 rpm A	6.69	7.04	6.97
		250 rpm B	6.66	na	6.95
		250 rpm C	6.69	na	6.99
		150 rpm A	6.71	6.85	7.05
		150 rpm B	6.66	na	6.89
		150 rpm C	6.66	na	7.22
	Table S3b. Supplementary data for shake flask cultivations (Fig. 4). pH of culture medium in E. coli BL21 cultivations in the autoinduction medium at different shaking speeds.
	Fragment		pH
			24 h	41 h
	F1	250 rpm	6.72	6.69
		150 rpm	7.1	7.09
	F16	250 rpm	6.74	6.69
		150 rpm	7.12	7.06
	F32	250 rpm	6.76	6.75
		150 rpm	7.12	7.18
	1B10	250 rpm	6.74	6.73
		150 rpm	7.2	7.18
	Table S3c. Supplementary data for shake flask cultivations (Fig. 4). pH of culture medium in E. coli BL21 cultivations in the fed-batch medium at different shaking speeds.
	Fragment		pH
			Induction	6 h from ind.	24 h from ind.
	F1	250 rpm	6.9	7.39	7.24
		150 rpm	6.86	6.41	7.27
	F16	250 rpm	6.88	7.25	7.14
		150 rpm	6.85	6.4	7.24
	F32	250 rpm	6.88	7.32	7.26
		150 rpm	6.87	6.47	7.39
	1B10	250 rpm	6.89	7.4	7.26
		150 rpm	6.86	6.58	6.73
