# Supplementary material for: Effect of culture medium, host strain and oxygen transfer on recombinant Fab antibody fragment yield and leakage to medium in shaken E. coli cultures
Source: Microb Cell Fact. 2013 Jul 29;12:73. doi: 10.1186/1475-2859-12-73 (PMC3733871; doi:10.1186/1475-2859-12-73)
Supplement: Additional file 4 — Standard deviations of ELISA analysis and percentages of extracellular Fab F1 in small-scale cultivations with varying culture volumes. [file 1475-2859-12-73-S4.xlsx]

## Sheet: 24dwp Fab concentrations
	Table S4. Supplementary data for 24dwp cultivations with varying culture volumes (Fig. 5). Mean and standard deviation of Fab yields (duplicate ELISA measurements) and percentage of extracellular Fab in E. coli RV308 cultivations in the fed-batch medium and E. coli BL21 cultivations in the autoinduction medium.
	Strain and medium	Culture volume	Periplasmic Fab mg/l		Extracellular Fab mg/l		% of Fab in medium
			Mean	Stdev	Mean	Stdev
	RV308, fed-batch	1 ml	102.927	12.9776	0.839147	0.17835	0.808687
		2 ml	93.5757	11.0787	1.86944	0.293754	1.95865
		3 ml	97.7077	14.2785	8.227	0.0104912	7.76611
		4 ml	51.595	6.82977	99.7033	23.7311	65.8985
		5ml	29.4065	5.70721	51.7878	1.54221	63.7825
	BL21, autoinduction	1 ml	43.6499	0.566525	3.73887	1.7835	7.88979
		2 ml	55.0668	0.388174	6.17953	0.744875	10.0896
		3 ml	31.2315	5.18265	6.05341	1.82547	16.2356
		4 ml	30.4228	4.08108	9.34718	2.6228	23.5031
		5 ml	30.3338	0.996664	11.8843	1.46877	28.1497
